# Supplementary material for: Place of Residence Is Associated with Dietary Intake and BMI-SDS in Children and Adolescents: Findings from the DONALD Cohort Study
Source: Int J Environ Res Public Health. 2023 Dec 28;21(1):46. doi: 10.3390/ijerph21010046 (PMC10815849; doi:10.3390/ijerph21010046)
Supplement: Supplementary file 1 [file ijerph-21-00046-s001.zip]

Archive with 1 entries (1 files):
- ijerph-2740223-supplementary.pdf
